# Supplementary material for: Bioassay-Guided Isolation and Identification of Xanthine Oxidase Inhibitory Constituents from the Fruits of Chaenomeles speciosa (Sweet) Nakai
Source: Molecules. 2024 Sep 20;29(18):4468. doi: 10.3390/molecules29184468 (PMC11434067; doi:10.3390/molecules29184468)
Supplement: Supplementary file 1 [file molecules-29-04468-s001.zip]

Archive with 1 entries (1 files):
- molecules-3210676-supplementary.pdf
